# Supplementary material for: Genetic structure of Mexican lionfish populations in the southwest Gulf of Mexico and the Caribbean Sea
Source: PLoS One. 2019 Oct 1;14(10):e0222997. doi: 10.1371/journal.pone.0222997 (PMC6772041; doi:10.1371/journal.pone.0222997)
Supplement: S2 Table — (XLSX) [file pone.0222997.s004.xlsx]

## Sheet: Hoja1
Samples id	(CA)8AC 1	(CA)8AC 2	(CA)8AC 3	(CA)8AC 4	(CA)8AC 5	(CA)8AC 6	(CA)8AC 7	(CA)8AC 8	(CA)8AC 9	(CA)8AC 10	(CA)8AC 11	(CA)8AC 12	(CA)8AC 13	(CA)8AC 15	(CA)8AC 16	(CA)8AC 17	(CA)8AG 1	(CA)8AG 2	(CA)8AG 3	(CA)8AG 4	(CA)8AG 5	(CA)8AG 6	(CA)8AG 7	(CA)8AG 8	(CA)8AG 9	(CA)8AG 10	(CA)8AG 11	(CA)8AG 12	(CA)8AG 13	(CA)8AG 14	(CA)8AG 15	(CA)8AG 16	(CA)8AG 17	(CA)8AG 18	(CA)8AG 19	(CA)8AG 20	(CA)8AG 21	(CA)8AG 22	(CA)8AG 23	(GAG)5GC 1	(GAG)5GC 2	(GAG)5GC 3	(GAG)5GC 4	(GAG)5GC 5	(GAG)5GC 6	(GAG)5GC 7	(GAG)5GC 8	(GAG)5GC 9	(GAG)5GC 10
BC02	1	1	1	1	1	1	0	1	1	1	1	1	1	1	1	0	0	1	1	1	0	0	0	0	1	1	1	1	1	1	1	0	1	1	0	1	0	1	0	1	0	1	0	1	1	1	1	1	1
BC03	1	1	0	1	1	1	1	1	1	1	1	1	1	1	1	0	0	1	1	1	0	0	0	0	0	1	0	1	1	1	1	0	1	1	1	1	0	1	0	1	1	1	0	0	1	1	1	1	1
BC04	0	1	0	1	1	1	0	1	1	1	1	1	1	1	1	0	0	1	1	1	0	0	0	0	1	1	0	1	1	0	1	0	1	1	1	0	0	0	0	1	1	1	1	0	1	1	1	0	1
BC05	1	1	1	1	1	1	1	1	1	1	1	1	1	1	1	0	1	1	1	0	0	0	0	0	1	0	0	1	1	0	1	0	1	1	0	1	1	1	0	1	0	1	0	0	1	0	1	1	1
BC07	1	1	0	1	1	1	1	1	1	1	1	1	1	1	1	0	1	1	1	1	0	0	0	0	1	1	0	1	1	0	1	0	1	1	1	1	1	0	0	1	1	1	1	0	1	1	1	1	1
BC08	1	1	0	1	1	1	1	1	1	1	1	1	1	1	1	0	1	1	1	1	0	0	0	0	1	0	0	1	1	1	1	0	1	1	0	1	1	0	0	1	0	1	0	1	1	1	1	1	1
BC09	1	1	1	1	1	1	1	1	1	1	1	1	1	1	1	1	0	1	1	1	0	0	0	0	1	1	0	1	1	0	1	0	1	1	1	1	1	1	0	1	1	1	1	1	1	1	1	1	1
BC10	1	1	0	1	1	1	1	1	1	1	1	1	1	1	1	1	0	0	1	1	0	0	0	0	1	1	1	1	1	0	1	0	1	1	1	1	1	1	0	1	0	1	0	1	1	1	1	1	1
BC11	0	0	0	1	1	1	0	1	1	1	1	1	1	1	1	0	0	1	1	1	0	0	0	0	1	1	0	1	1	0	1	0	1	1	1	1	1	1	0	0	0	1	0	1	1	1	1	1	1
BC12	1	1	0	1	1	0	1	1	1	1	1	1	1	1	1	1	0	0	0	0	0	0	0	0	1	0	0	1	1	0	1	0	1	1	0	1	1	1	0	0	0	1	0	1	1	1	1	1	1
BC13	1	1	0	1	1	1	1	1	1	1	1	1	1	1	1	1	0	0	0	0	0	0	0	0	1	0	0	1	1	0	1	0	1	1	0	1	1	1	0	0	0	1	0	0	1	1	1	0	1
BC18	0	1	0	1	1	1	1	1	1	1	1	1	1	1	1	1	0	1	1	1	0	0	0	0	1	1	1	1	1	0	1	0	1	1	1	1	1	0	0	1	1	1	0	1	1	1	1	1	1
BC19	0	1	0	1	1	1	0	1	1	1	1	1	1	1	1	0	0	0	1	0	0	0	0	0	1	0	0	1	1	1	1	0	1	1	0	1	0	1	0	1	1	1	0	0	1	1	1	0	1
BC20	1	1	0	1	1	1	0	1	1	1	1	1	1	1	1	1	0	0	1	0	0	0	0	0	1	1	0	1	1	0	1	0	1	1	0	1	1	1	0	1	0	1	1	1	1	1	1	1	1
BC21	1	1	0	1	1	1	1	1	1	1	1	1	1	1	1	0	0	0	0	0	0	0	0	0	1	0	0	1	1	1	1	0	1	1	0	1	0	1	0	0	1	1	0	1	1	0	1	1	1
BC22	1	1	0	1	1	1	1	1	1	1	1	1	1	1	1	1	0	1	1	1	0	1	0	0	1	1	0	1	1	1	1	0	1	1	1	1	1	1	1	0	1	1	0	0	1	0	1	1	1
BC23	0	1	0	1	1	1	1	1	1	1	1	1	1	0	0	1	0	0	1	1	0	0	0	0	1	1	0	1	1	1	1	0	1	1	1	1	0	1	0	0	1	1	1	0	1	0	1	1	1
BC25	0	0	0	0	0	0	0	1	1	1	1	1	1	0	0	0	0	0	0	0	0	0	0	0	0	0	0	1	1	0	1	0	1	1	1	1	0	1	0	0	0	1	0	0	1	1	1	1	1
BC26	0	0	0	0	0	0	0	1	1	1	1	1	1	0	1	0	0	0	1	0	0	0	0	0	1	1	0	1	1	1	1	0	1	1	0	0	0	1	0	0	0	1	1	0	1	0	1	1	1
BC27	0	0	0	1	0	0	0	1	1	1	1	1	1	1	1	0	0	0	1	1	0	0	0	0	1	1	0	1	1	1	1	0	1	1	1	1	0	1	0	0	0	1	1	0	1	1	1	1	1
BC29	0	0	0	1	1	0	1	1	1	1	1	1	1	1	1	0	0	1	1	1	0	0	0	0	1	1	1	1	1	1	1	0	1	1	1	1	1	0	0	0	1	1	0	1	1	1	1	1	1
BC30	0	0	0	1	1	1	1	1	1	1	1	1	1	1	1	0	0	0	1	1	0	1	0	0	1	1	0	1	1	1	1	0	1	1	1	1	1	1	0	0	0	1	0	0	1	0	1	1	1
BC31	0	0	0	1	1	1	1	1	1	1	1	1	1	1	1	0	0	0	1	1	0	0	0	0	1	1	0	1	1	0	1	0	1	1	1	1	1	0	0	1	1	1	0	0	1	1	1	1	1
BC32	0	0	0	1	1	1	1	1	1	1	1	1	1	1	1	0	0	0	1	1	0	1	0	0	1	1	0	1	1	1	1	0	1	1	1	1	1	0	0	0	1	1	0	0	1	1	1	1	1
BC33	0	0	0	1	1	1	1	1	1	1	1	1	1	1	1	0	0	0	1	1	0	0	0	0	1	0	0	1	1	0	1	0	1	1	1	1	1	1	0	1	1	1	0	0	1	1	1	1	1
BC38	0	0	0	1	1	1	0	1	1	1	1	1	1	0	0	0	0	1	1	1	1	1	0	0	1	1	0	1	1	1	1	0	1	1	0	1	0	1	1	1	1	1	1	1	1	1	1	1	1
BC39	0	0	0	0	0	0	0	0	0	1	1	1	1	0	0	0	0	0	1	1	1	0	0	0	1	1	1	1	1	1	1	0	1	1	1	1	0	1	0	0	0	0	0	0	1	0	0	0	0
BC40	0	0	0	1	1	1	1	1	1	1	1	1	1	1	1	0	0	0	1	1	1	0	0	0	1	1	0	1	1	1	1	0	1	1	0	1	1	1	0	1	1	1	0	0	1	1	1	0	1
BC41	0	0	0	1	1	1	1	1	1	1	1	1	1	0	1	0	0	0	1	1	0	1	0	0	1	1	0	1	1	1	1	0	1	1	1	1	0	1	0	0	0	1	0	0	1	1	1	1	1
BC42	0	0	0	1	0	1	1	1	1	1	1	1	1	0	0	1	0	0	1	1	0	1	0	0	1	1	1	1	1	1	1	0	1	1	0	1	0	1	0	0	0	1	0	0	1	0	1	1	1
BC43	0	0	0	1	1	1	1	1	1	1	1	1	1	0	0	0	0	1	1	1	1	0	0	0	1	1	1	1	1	1	1	0	1	1	0	1	0	1	0	0	0	1	0	0	1	1	1	1	1
BC44	1	1	0	0	0	0	0	1	1	1	1	1	1	0	0	0	0	0	1	1	0	0	0	1	1	1	0	0	1	1	1	0	1	1	1	1	0	1	0	0	0	1	0	0	1	1	1	0	1
BC45	0	0	1	1	1	1	1	1	1	1	1	1	1	0	1	0	0	0	1	1	0	0	0	1	1	1	0	1	1	1	1	0	1	1	0	0	0	1	0	0	0	1	0	0	1	1	1	1	1
BC46	1	0	0	0	0	0	0	1	1	1	1	1	1	0	1	0	0	0	1	1	1	0	0	0	1	1	0	1	1	1	1	0	1	1	1	1	0	1	0	1	0	1	0	1	1	1	1	1	1
BC47	0	0	0	0	0	0	1	1	1	1	1	1	1	0	1	0	0	0	1	1	0	1	0	0	0	1	0	1	0	0	1	0	1	1	1	1	1	1	0	0	0	0	0	0	1	1	0	1	0
BC48	0	0	0	0	0	0	0	1	1	1	1	1	1	0	1	0	0	0	1	1	0	0	0	0	1	1	0	1	1	1	1	0	1	1	1	1	1	0	0	0	0	1	0	1	1	1	1	1	1
BC50	0	0	0	0	0	1	1	1	1	1	1	1	1	0	0	0	0	0	1	1	1	1	0	0	1	1	0	1	1	1	1	0	1	1	1	0	0	1	0	1	0	1	0	0	1	1	1	1	1
BC52	0	0	0	1	0	0	0	1	1	1	1	1	1	0	0	0	0	0	1	1	1	1	0	1	1	1	0	0	1	1	1	0	1	1	1	1	0	1	0	0	0	1	0	0	1	1	1	1	1
BC53	0	0	0	1	1	1	1	1	1	1	1	1	1	1	1	0	0	0	1	1	0	0	0	1	1	1	1	1	1	1	1	0	1	1	1	1	1	1	0	1	0	1	0	1	1	1	1	1	1
BC54	0	0	0	1	0	0	0	1	1	1	1	1	1	0	0	0	0	0	1	1	0	0	0	1	1	1	1	0	1	1	1	0	1	1	1	1	0	1	0	0	0	1	0	1	1	1	1	1	1
Bz03	0	1	1	1	1	1	1	1	1	1	1	1	1	0	1	0	0	0	0	0	0	0	0	0	1	1	0	1	1	0	1	0	1	1	1	1	1	0	0	0	0	1	0	1	1	1	1	1	1
Bz04	0	1	0	1	1	1	0	1	1	1	1	1	1	1	1	0	0	1	0	0	0	0	0	0	1	0	0	1	1	0	1	0	1	1	1	1	1	0	0	1	0	1	0	1	1	1	1	1	1
Bz05	0	1	1	1	1	1	1	1	1	1	1	1	1	0	1	0	0	0	0	0	0	0	0	0	1	0	0	0	1	1	1	0	1	1	1	1	0	1	0	0	0	1	0	0	1	1	1	1	0
Bz07	1	1	0	1	1	1	1	1	1	1	1	1	1	1	1	0	0	1	1	1	0	0	0	0	1	1	0	1	1	1	1	0	1	1	1	1	1	0	0	1	1	1	0	1	1	1	1	0	1
Bz08	0	0	0	1	0	1	1	1	1	1	1	1	1	0	0	0	0	0	0	0	0	0	0	0	1	0	0	0	1	1	1	0	1	1	1	0	0	0	0	0	0	0	0	0	0	0	0	0	0
Bz10	0	0	0	0	0	0	1	1	1	1	1	1	1	0	0	1	0	0	0	0	0	0	0	0	1	1	0	1	1	0	1	0	1	1	1	0	0	0	0	1	0	1	1	1	1	0	1	1	1
Bz14	1	1	1	1	1	1	1	1	1	1	1	1	1	1	1	1	1	1	1	0	0	0	0	0	1	0	0	1	1	1	1	0	1	1	0	1	1	1	0	1	1	1	0	0	1	1	1	0	1
Bz15	1	1	0	1	1	1	1	1	1	1	1	1	1	1	1	0	1	0	0	0	0	0	0	0	1	0	0	1	1	0	1	0	1	1	0	1	1	1	0	0	0	1	0	0	1	1	1	1	1
Bz17	0	1	0	0	0	0	1	0	1	1	1	1	1	0	0	0	0	0	0	0	0	0	0	0	1	0	0	1	0	0	1	0	1	1	0	1	1	1	0	0	0	0	0	0	1	0	0	0	1
Bz18	0	1	0	0	0	0	1	1	1	1	1	1	1	0	0	1	0	0	0	0	0	0	0	0	1	1	0	1	1	0	1	0	1	1	1	1	1	1	0	0	0	1	0	1	1	0	1	1	1
Bz19	1	1	1	1	1	1	1	1	1	1	1	1	1	1	1	0	1	1	1	0	0	0	0	0	1	0	0	1	1	1	1	0	1	1	0	1	1	1	0	1	0	1	0	1	1	1	1	0	1
Bz20	0	1	1	1	1	1	1	1	1	1	1	1	1	0	0	1	1	0	0	0	0	0	0	1	1	1	0	1	1	1	1	0	1	1	0	1	0	1	0	1	1	1	0	1	1	1	1	1	1
Bz22	0	1	1	1	1	1	1	1	1	1	1	1	1	0	0	0	0	0	0	0	0	0	0	0	1	1	0	0	1	1	1	0	1	1	1	1	0	0	0	0	0	0	0	0	1	0	1	0	1
Bz24	1	1	1	1	1	1	1	1	1	1	1	1	1	1	1	0	1	0	1	1	0	0	0	0	1	1	0	1	1	1	1	0	1	1	0	1	1	1	1	1	0	1	0	1	1	1	1	0	1
Bz26	1	1	0	1	1	1	1	1	1	1	1	1	1	1	1	0	0	0	1	0	0	0	0	0	1	0	1	1	1	1	1	0	1	1	1	1	0	1	0	1	1	1	0	0	1	0	1	1	1
Bz28	0	0	0	1	0	1	1	1	1	1	1	1	1	1	1	0	0	1	1	1	0	0	0	0	1	1	0	1	1	1	1	0	1	1	1	0	1	0	0	1	1	1	1	1	1	1	1	1	1
Bz29	0	0	0	0	0	0	0	1	1	1	1	1	1	0	0	0	0	0	0	0	0	0	0	0	1	0	0	1	1	0	1	0	1	1	1	1	1	0	0	0	0	1	0	1	1	0	1	0	1
Bz30	0	1	0	1	0	1	1	1	1	1	1	1	1	1	1	0	1	0	1	1	0	0	0	0	1	1	0	1	1	1	1	0	1	1	1	1	1	0	0	1	1	1	0	0	1	0	1	1	1
Bz31	1	1	1	1	1	1	1	1	1	1	1	1	1	0	0	0	0	0	0	0	0	0	0	0	1	1	0	1	1	1	1	0	1	1	1	1	1	0	0	0	0	1	0	1	1	1	1	1	1
Bz32	0	0	0	1	1	1	1	1	1	1	1	1	1	1	1	0	1	1	1	1	0	0	0	0	1	1	1	1	1	0	1	0	1	1	1	1	1	0	0	1	0	1	0	0	1	1	1	0	1
Bz33	0	0	1	0	1	1	1	1	1	1	1	1	1	0	1	0	1	1	1	1	0	0	0	0	1	0	0	0	1	1	1	0	1	1	0	0	1	0	0	1	1	1	1	1	1	1	1	0	1
Bz35	0	1	1	1	1	1	0	1	1	1	1	1	1	0	0	0	1	0	1	1	0	0	0	0	1	1	0	1	1	1	1	0	1	1	1	0	1	0	0	0	0	1	0	1	1	1	1	1	1
Bz36	1	1	1	1	1	1	1	1	1	1	1	1	1	1	1	0	0	1	1	1	0	0	0	0	1	1	0	1	1	1	1	0	1	1	1	1	1	0	0	1	1	1	1	1	1	0	1	1	1
Bz38	0	0	0	1	1	1	0	1	1	1	1	1	1	0	0	0	1	0	1	1	0	0	0	0	1	1	1	1	1	1	1	0	1	1	1	1	1	0	0	0	0	1	1	0	1	1	1	1	1
Bz39	0	1	1	1	1	1	1	1	1	1	1	1	1	0	1	0	0	1	1	1	0	0	0	0	1	1	0	1	1	1	1	0	1	1	0	0	1	0	0	0	0	1	0	1	1	0	1	0	1
Bz40	0	1	1	1	1	1	1	1	1	1	1	1	1	1	1	1	1	0	1	1	0	0	0	0	1	1	0	1	1	1	1	0	1	1	0	1	1	0	0	1	0	1	1	0	1	1	1	0	1
Bz41	0	0	0	1	1	1	1	1	1	1	1	1	1	1	1	1	0	0	1	1	1	0	0	0	1	1	1	1	1	1	1	0	1	1	1	1	0	1	0	1	1	1	0	0	1	1	1	1	1
Bz42	0	1	0	1	1	1	1	1	1	1	1	1	1	1	1	0	0	1	1	1	0	0	0	0	1	1	0	1	1	1	1	0	1	1	0	1	0	1	0	1	0	1	0	1	1	1	1	0	1
Bz44	0	0	0	0	0	0	1	1	1	1	1	1	1	0	0	0	1	1	1	1	1	0	1	0	1	1	0	1	1	1	1	0	1	1	1	1	1	0	0	0	0	1	0	1	1	1	1	1	1
Bz45	1	1	1	1	1	1	1	1	1	1	1	1	1	1	1	0	0	0	0	0	0	0	0	0	1	1	0	1	1	1	1	0	1	1	0	1	1	0	0	0	0	1	0	0	1	1	1	0	1
Bz47	0	0	0	1	1	1	1	1	1	1	1	1	1	1	1	0	0	1	1	1	0	1	1	1	1	1	0	1	1	1	1	0	1	1	0	0	1	1	0	0	0	1	0	1	1	1	0	1	0
Bz48	0	0	0	0	0	0	0	1	1	1	1	1	1	0	0	0	0	0	1	1	0	0	0	1	1	0	0	0	1	1	1	0	1	1	1	0	0	1	0	0	0	1	0	1	1	0	1	0	1
Bz49	0	0	0	1	1	1	1	1	1	1	1	1	1	1	1	0	0	0	1	1	0	0	0	0	1	1	0	1	1	1	1	0	1	1	0	1	1	0	0	1	1	1	0	0	1	1	1	1	1
Bz50	0	0	0	1	1	1	1	1	1	1	1	1	1	0	1	0	0	0	1	1	0	0	0	0	0	1	0	1	1	0	1	0	1	1	0	1	0	1	1	0	0	1	0	0	1	1	1	1	1
Bz51	0	1	0	1	1	1	1	1	1	1	1	1	1	1	1	0	0	0	0	0	0	0	0	0	0	1	0	1	1	0	1	0	1	1	0	1	0	1	1	0	1	1	0	0	1	1	1	1	1
Bz52	0	0	0	1	1	1	1	1	1	1	1	1	1	1	1	0	0	0	1	1	0	0	0	0	1	1	0	1	1	1	1	0	1	1	1	1	0	1	0	1	0	1	0	1	1	1	1	1	1
Bz55	0	0	0	0	0	0	0	1	1	1	1	1	1	0	0	0	0	1	1	1	0	0	0	0	1	1	0	1	1	1	1	0	1	1	1	1	0	1	0	1	0	1	0	0	1	1	1	1	1
Bz56	1	1	1	1	1	1	1	1	1	1	1	1	1	0	1	0	0	1	1	1	1	1	0	0	1	1	0	1	1	1	1	0	1	1	0	1	0	1	0	1	1	1	0	1	1	1	1	1	1
Cu06	0	1	1	1	1	1	1	1	1	1	1	1	1	1	1	0	1	0	0	0	0	0	0	0	1	1	0	1	1	1	1	0	1	1	1	1	1	0	0	0	0	1	0	1	1	1	1	1	1
Cu13	0	1	1	1	1	1	0	1	0	0	1	1	1	0	1	0	1	1	1	1	0	0	0	0	1	0	0	0	1	1	1	0	1	1	1	1	0	1	1	1	1	1	1	0	1	1	1	1	1
Cu18	0	1	1	1	1	1	1	1	1	1	1	1	1	0	1	0	0	0	1	1	0	0	0	0	1	1	0	0	1	1	1	0	1	1	1	1	0	1	0	1	1	1	1	1	1	1	1	1	0
Cu21	0	1	1	1	1	0	0	1	1	1	1	1	1	0	0	1	0	1	1	1	0	0	0	0	1	1	0	1	1	1	1	0	1	1	0	0	0	0	0	0	0	1	0	1	1	0	1	0	1
Cu32	0	1	1	1	0	1	1	1	1	1	1	1	1	0	1	1	1	1	1	1	0	0	0	0	1	1	0	0	1	1	1	0	1	1	0	0	0	0	0	0	0	1	0	1	1	0	1	0	1
Cu37	1	1	1	1	1	1	1	1	1	1	1	1	1	1	1	1	1	1	1	1	0	0	0	0	1	0	1	1	1	1	1	0	1	1	1	1	0	1	0	0	1	1	1	1	1	0	1	1	1
Cu43	1	1	0	1	1	1	1	1	1	1	1	1	1	0	0	1	1	1	1	0	0	0	0	0	1	1	1	1	1	1	1	0	1	1	1	1	0	1	0	1	1	1	1	1	1	1	1	1	1
Cu58	0	1	0	1	0	1	0	1	1	1	1	1	1	1	1	0	0	0	1	1	0	1	0	0	1	1	0	1	1	1	1	0	1	1	0	1	1	1	1	1	1	1	0	1	1	1	1	1	1
Cu59	0	0	0	1	1	1	1	1	1	1	1	1	1	1	1	0	0	0	1	1	0	0	0	0	1	1	1	1	1	1	0	0	0	0	0	0	0	0	0	0	1	1	0	0	1	0	1	1	1
Cu65	0	0	0	1	1	0	0	1	1	1	1	1	1	0	1	0	0	0	1	1	0	1	0	0	1	1	1	1	1	1	1	0	1	1	0	0	0	1	0	0	0	1	0	1	1	1	1	0	1
Cu75	0	0	0	1	1	1	1	1	1	1	1	1	1	1	1	1	0	1	1	1	0	1	0	0	1	1	0	1	1	1	1	0	1	1	0	1	0	1	0	0	0	1	0	0	1	1	1	1	1
Cu82	0	0	0	1	1	1	1	1	1	1	1	1	1	0	0	0	0	0	1	1	0	0	0	1	1	1	0	1	1	0	1	0	1	1	0	1	0	1	0	0	0	1	1	0	1	1	1	1	1
Cu92	0	0	0	1	1	1	1	1	1	1	1	1	1	1	1	1	0	0	1	1	0	0	0	1	1	1	0	0	1	1	1	0	1	1	1	1	0	1	0	0	0	1	0	0	1	1	1	0	1
Cu95	0	0	0	1	0	1	1	1	1	1	1	1	1	0	1	0	0	0	1	1	0	0	0	0	1	0	0	1	0	0	1	0	1	1	1	0	1	0	0	1	0	1	0	1	1	1	1	1	1
PM01	1	1	1	1	1	1	0	1	1	1	1	1	1	1	1	0	0	0	1	1	1	1	0	0	1	1	0	1	1	1	1	0	1	1	0	1	0	1	0	1	1	1	1	0	1	1	1	1	1
PM02	1	1	0	1	1	1	1	1	1	1	1	1	1	1	1	0	0	0	1	1	0	0	0	1	1	0	0	1	1	1	1	0	1	1	1	1	0	1	0	1	0	1	0	0	1	1	1	1	1
PM03	0	1	0	1	1	1	0	1	1	1	1	1	1	0	0	0	0	0	0	0	0	0	0	0	1	1	0	1	1	1	1	0	1	1	1	1	1	0	0	0	0	1	0	0	1	1	1	1	1
PM04	1	1	0	1	1	1	0	1	1	0	1	1	1	1	1	0	0	0	0	0	0	0	0	0	1	1	0	1	1	1	1	0	1	1	1	1	1	0	0	1	0	1	1	1	1	1	1	0	1
PM05	1	1	0	1	1	1	1	1	1	1	1	1	1	1	1	0	0	1	1	1	0	0	0	0	1	1	1	1	1	1	1	0	1	1	1	1	1	1	0	1	1	1	0	0	1	1	1	1	1
PM06	0	1	0	1	1	1	1	1	1	1	1	1	1	1	1	1	0	0	1	1	0	0	0	0	1	0	0	1	0	0	1	0	1	1	0	1	1	1	0	1	1	1	0	0	1	1	1	1	1
PM07	0	0	0	1	1	1	1	1	1	1	1	1	1	1	1	0	0	1	1	1	0	0	0	0	1	1	0	1	1	0	1	0	1	1	0	0	1	0	0	1	0	1	0	1	1	1	1	1	1
PM08	1	1	1	1	1	1	1	1	1	1	1	1	1	1	1	0	1	1	1	1	0	0	0	0	1	1	0	1	1	0	1	0	1	1	1	1	1	0	0	1	0	1	0	1	1	1	1	1	1
PM09	1	1	1	1	1	1	1	1	1	1	1	1	1	1	1	0	1	1	0	0	0	0	0	0	1	1	1	1	1	0	1	0	1	1	1	1	1	0	0	1	0	1	0	1	1	0	1	1	1
PM10	1	1	0	1	1	1	1	1	1	1	1	1	1	1	1	1	0	1	1	1	0	0	0	0	1	1	1	1	1	0	1	0	1	1	1	1	1	1	0	1	0	1	0	0	1	1	1	1	1
PM11	1	1	0	1	1	1	1	1	1	1	1	1	1	1	1	0	0	0	0	0	0	0	0	0	1	0	0	1	1	1	1	0	1	1	0	1	1	1	0	1	0	1	0	0	1	1	1	1	1
PM12	1	1	1	1	1	1	1	1	1	1	1	1	1	1	1	0	0	0	0	0	0	0	0	0	1	1	0	1	1	1	1	0	1	1	0	1	0	1	0	1	1	1	0	0	1	1	1	1	1
PM13	1	1	1	1	1	1	1	1	1	1	1	1	1	1	1	1	1	1	1	1	0	0	0	0	1	1	1	1	1	0	1	0	1	1	1	0	0	0	0	1	1	1	0	1	1	0	1	1	1
PM14	1	1	0	1	1	1	1	1	1	1	1	1	1	1	1	0	1	0	1	1	1	1	0	0	1	1	0	1	1	1	1	1	1	1	0	1	0	1	0	1	1	1	1	1	1	1	1	1	1
PM15	0	1	1	1	1	1	1	1	1	1	1	1	1	1	1	0	0	1	1	1	0	0	0	0	1	1	1	1	1	1	1	0	1	1	0	1	1	1	1	0	1	1	0	1	1	0	1	0	1
PM17	0	1	1	1	1	1	1	1	1	1	1	1	1	0	0	0	1	1	1	0	0	0	0	0	1	1	1	1	1	1	1	0	1	1	1	0	0	1	0	1	0	1	1	1	1	0	1	0	1
PM19	1	0	0	1	1	1	1	1	1	1	1	1	1	1	1	0	0	1	1	1	1	1	1	0	1	1	1	1	1	1	1	0	1	1	0	1	0	1	0	1	0	1	0	0	1	1	1	1	1
PM20	0	0	0	1	0	1	1	1	1	1	1	1	1	1	1	0	0	0	1	0	0	0	0	0	1	1	1	1	1	1	1	0	1	1	1	1	0	1	0	0	1	1	0	0	1	0	1	1	1
PM21	0	1	1	1	0	0	0	1	1	1	1	1	1	0	1	0	0	0	0	0	0	0	0	0	1	1	0	0	1	1	1	0	1	1	0	0	0	0	0	1	1	1	1	1	1	0	1	1	1
PM22	0	0	0	1	0	1	1	1	1	1	1	1	1	1	1	0	0	1	1	1	0	0	0	0	1	1	1	1	1	1	1	0	1	1	1	1	1	0	0	1	1	1	1	1	1	1	1	1	1
PM24	0	1	1	1	1	1	1	1	1	1	1	1	1	1	1	0	0	1	1	1	0	0	0	0	1	1	1	1	1	0	1	0	1	1	1	1	1	1	0	1	0	1	0	0	1	1	1	1	1
PM25	0	0	0	1	1	1	1	1	1	1	1	1	1	1	1	0	0	0	1	1	0	0	0	0	1	1	1	1	1	1	1	0	1	1	1	1	1	1	0	1	1	1	0	0	1	1	1	1	1
PM26	0	0	0	1	1	1	1	1	1	1	1	1	1	1	1	0	0	0	1	1	0	0	0	0	1	1	0	1	1	0	1	0	1	1	1	1	1	1	0	1	1	1	0	0	1	1	1	1	1
PM27	0	0	0	1	1	1	1	1	1	1	1	1	1	1	1	0	0	0	1	1	0	0	0	0	1	0	0	1	1	0	1	0	1	1	1	1	1	1	0	1	1	1	0	0	1	1	1	1	1
PM28	0	1	1	1	1	1	1	1	1	1	1	1	1	0	1	1	0	0	1	1	0	0	0	0	1	1	0	0	1	1	1	0	1	1	0	1	1	0	0	0	0	1	0	1	1	0	1	1	1
PM30	0	1	1	1	1	1	1	1	1	1	1	1	1	1	1	0	1	1	1	1	1	0	0	0	1	1	0	1	1	1	1	0	1	1	1	1	0	1	0	1	0	1	1	0	1	1	1	1	1
PM31	1	1	1	1	1	1	1	1	1	1	1	1	1	1	1	1	0	0	1	1	0	0	0	1	1	1	0	1	1	1	1	0	1	1	1	1	1	1	0	0	0	1	0	1	1	0	1	1	0
PM32	1	1	1	1	1	1	1	1	1	1	1	1	1	1	1	0	1	0	1	1	0	0	0	0	1	1	0	1	1	1	1	0	1	1	0	1	0	1	0	1	1	1	0	0	1	1	1	1	1
PM33	0	0	0	1	1	1	1	1	1	1	1	1	1	1	1	0	1	1	1	1	1	0	0	0	1	1	0	1	1	0	1	0	1	1	0	1	0	1	0	0	0	1	0	1	1	1	1	0	1
PM36	0	0	0	0	0	0	0	1	1	1	1	1	1	0	0	0	0	0	1	1	1	1	0	1	1	1	1	0	1	1	1	0	1	1	1	1	0	1	0	0	0	1	0	0	1	1	1	0	1
PM37	0	0	0	0	0	0	0	1	1	1	1	1	1	0	1	0	0	0	1	1	0	1	0	0	1	1	0	1	1	1	1	0	1	1	1	0	0	1	0	0	1	1	0	1	1	1	1	1	1
PM38	0	1	0	1	1	1	1	1	1	1	1	1	1	1	1	0	0	0	1	1	0	0	0	1	1	1	0	1	1	0	1	0	1	1	1	1	0	1	0	0	0	1	0	0	1	1	1	0	1
PM41	0	0	0	1	0	1	1	1	1	1	1	1	1	0	0	0	0	0	1	1	0	0	0	0	1	1	1	1	1	1	1	0	1	1	0	1	0	1	0	0	1	1	0	0	1	1	1	1	1
PM43	0	0	0	0	0	0	0	1	1	1	1	1	1	0	1	0	0	0	1	1	1	1	0	1	1	1	0	0	1	1	1	0	1	1	1	1	0	1	0	1	0	1	0	1	1	1	1	1	1
PR01	0	1	1	1	0	0	0	0	0	1	1	1	1	1	1	0	0	0	1	1	0	1	0	0	1	1	0	1	1	1	1	0	1	1	0	1	0	1	0	0	0	1	1	1	1	1	1	1	1
PR02	1	1	0	1	1	1	1	1	1	1	1	1	1	1	1	0	0	0	1	1	0	0	0	1	1	0	0	1	1	1	1	0	1	1	1	1	1	1	0	1	1	1	1	0	1	1	1	1	1
PR03	0	1	1	1	1	1	1	1	1	1	1	1	1	1	1	0	0	1	1	1	0	0	0	0	1	0	0	1	1	0	1	0	1	1	1	0	1	1	0	1	1	1	0	0	1	1	1	0	1
PR04	0	1	0	1	1	1	1	1	1	1	1	1	1	1	1	0	0	0	1	1	0	0	0	0	1	0	0	1	1	1	1	0	1	1	1	1	1	1	0	1	0	1	0	1	1	1	1	1	1
PR05	1	1	0	1	1	1	0	1	1	1	1	1	1	1	1	0	0	1	1	1	0	0	0	0	1	1	0	1	1	0	1	0	1	1	1	1	1	0	0	0	0	1	0	0	1	1	1	1	1
PR07	1	1	0	1	1	1	1	1	1	1	1	1	1	1	1	0	0	0	0	0	0	0	0	0	1	1	0	1	1	0	1	0	1	1	0	1	0	1	0	1	0	1	0	1	1	1	1	0	1
PR08	1	1	0	1	1	1	1	1	1	1	1	1	1	1	1	0	0	0	1	1	0	0	0	0	1	1	1	1	1	0	1	0	1	1	1	1	1	0	0	1	1	1	1	1	1	1	1	1	1
PR09	1	1	0	1	1	1	1	1	1	1	1	1	1	1	1	0	0	1	1	1	0	0	0	0	1	1	0	1	1	0	1	0	1	1	1	1	1	0	0	1	0	1	0	1	1	1	1	1	1
PR10	1	1	0	1	1	1	0	1	1	1	1	1	1	1	1	0	0	1	1	1	0	0	0	0	1	1	0	1	1	0	1	0	1	1	1	1	1	0	0	1	1	1	0	0	1	1	1	1	1
PR11	1	1	0	1	1	1	1	1	1	1	1	1	1	1	1	1	0	0	1	0	0	0	0	0	1	0	0	1	1	0	1	0	1	1	0	1	0	1	0	1	0	1	0	0	1	1	1	1	1
PR12	1	1	0	1	1	1	1	1	1	1	1	1	1	1	1	0	0	0	1	1	1	1	0	0	1	1	1	1	1	1	1	0	1	1	0	1	1	0	0	1	0	1	0	0	1	1	1	1	1
PR13	1	1	0	1	1	1	1	1	1	1	1	1	1	1	1	1	1	0	1	1	1	0	0	0	1	1	1	1	1	1	1	0	1	1	1	1	0	1	0	0	0	1	0	0	1	1	1	0	1
PR14	1	1	0	1	1	1	1	1	1	1	1	1	1	1	0	1	0	1	1	1	1	1	0	0	1	1	1	1	1	1	1	0	1	1	1	1	1	1	1	0	1	1	0	0	1	0	1	1	1
PR15	0	1	0	1	1	1	1	1	1	1	1	1	1	0	1	0	0	0	1	1	0	0	0	0	1	1	0	1	1	1	1	0	1	1	1	1	0	1	0	0	1	1	0	1	1	0	1	1	1
PR16	0	0	0	1	1	1	1	1	1	1	1	1	1	1	1	0	0	0	1	1	0	0	0	0	1	1	0	1	1	1	1	0	1	1	1	0	1	0	0	1	1	1	0	0	1	1	1	1	1
PR17	1	0	1	1	0	1	1	1	1	1	1	1	1	1	1	0	0	0	1	1	1	1	0	0	1	1	1	1	1	1	1	0	1	1	1	1	1	1	0	1	1	1	0	0	1	1	1	1	1
PR18	0	0	0	1	1	1	1	1	1	1	1	1	1	1	1	0	0	0	1	1	1	0	0	0	1	1	0	1	1	1	1	0	1	1	1	0	0	1	0	0	0	1	0	0	1	0	1	0	1
PR20	0	0	0	1	1	1	1	1	1	1	1	1	1	1	1	0	0	0	1	0	0	0	0	0	1	1	0	1	1	1	1	0	1	1	1	1	1	0	0	1	0	1	1	0	1	1	1	1	1
PR22	0	0	0	0	1	1	1	1	1	1	1	1	1	1	1	0	0	0	1	1	0	0	0	0	1	1	0	1	1	0	1	0	1	1	1	1	1	1	0	0	0	1	0	0	1	1	1	1	1
PR24	1	1	0	1	1	1	1	1	1	1	1	1	1	1	1	0	1	1	1	1	0	0	0	0	1	1	0	1	1	1	1	0	1	1	1	1	1	0	0	1	1	1	0	0	1	0	1	0	1
PR25	1	1	1	1	1	1	1	1	1	1	1	1	1	1	1	0	0	0	1	1	0	0	0	0	1	1	1	1	1	1	1	0	1	1	1	1	1	0	0	1	1	1	0	0	1	1	1	1	1
PR30	0	0	0	1	0	0	0	1	1	1	1	1	1	0	0	0	0	1	1	1	1	0	0	0	1	1	0	1	1	1	1	0	1	1	0	1	0	1	0	1	0	1	0	1	1	1	1	0	1
PR31	0	0	0	1	0	1	1	1	1	1	1	1	1	0	0	0	0	0	1	1	0	0	0	1	1	0	1	1	1	1	1	0	1	1	1	1	0	1	0	0	0	1	0	0	1	1	1	0	1
PR32	0	0	0	1	0	0	0	1	1	1	1	1	1	0	0	0	0	0	1	1	1	1	0	1	1	1	0	1	1	1	1	0	1	1	1	1	0	1	0	0	0	1	0	0	1	1	1	1	1
PR33	0	0	0	1	0	0	0	1	1	1	1	1	1	0	0	0	0	1	1	1	0	0	0	0	1	1	1	1	1	1	1	0	1	1	0	1	0	1	0	0	0	1	0	1	1	0	1	0	1
PR34	0	0	0	1	0	0	0	1	1	1	1	1	1	0	0	0	1	0	1	1	1	1	1	1	1	0	1	1	1	1	1	0	1	1	0	1	0	1	0	0	0	1	0	0	1	1	1	1	1
PR35	0	0	0	1	0	0	0	1	1	1	1	1	1	0	0	0	0	0	1	1	0	0	0	1	1	0	1	0	1	1	1	0	1	1	1	1	0	1	0	0	0	1	0	0	1	1	1	0	1
PR38	0	0	0	1	0	1	1	1	1	1	1	1	1	1	0	0	0	0	1	1	1	1	0	0	1	1	1	1	1	1	1	0	1	1	1	1	0	1	0	1	0	1	0	1	1	1	1	1	1
Xc02	0	0	0	1	1	1	1	0	1	1	1	1	1	1	1	0	0	0	1	1	0	0	0	0	1	1	0	1	1	1	1	0	1	1	1	0	0	1	0	0	0	1	0	0	1	1	1	1	1
Xc04	0	0	0	1	1	1	1	1	0	1	1	1	1	1	1	0	0	0	1	1	1	1	0	0	1	1	1	0	1	1	1	0	1	1	1	1	1	1	0	1	0	1	0	1	1	1	1	1	1
Xc05	0	0	0	1	1	1	1	1	0	1	1	1	1	1	1	0	0	1	1	1	0	0	0	0	1	1	0	1	1	0	1	0	1	1	1	1	1	0	0	1	0	1	0	1	1	0	1	1	1
Xc06	1	0	0	1	1	1	1	1	0	1	1	1	1	1	1	0	1	1	1	1	0	0	0	0	1	1	1	1	1	0	1	0	1	1	1	1	1	1	0	1	0	1	0	0	1	1	1	1	1
Xc07	0	1	0	1	0	1	1	1	0	1	1	1	1	1	1	0	0	1	1	1	0	0	0	0	1	1	0	1	1	0	1	0	1	1	1	1	1	0	0	1	1	1	1	1	1	1	1	1	1
Xc08	0	0	0	1	0	0	1	1	1	1	1	1	1	0	1	0	0	0	0	0	0	0	0	0	1	0	0	1	1	1	1	0	1	1	1	1	1	1	0	0	0	0	0	0	1	0	1	0	1
Xc10	0	0	0	1	0	0	1	0	0	1	1	1	1	0	1	0	0	1	1	1	0	0	0	0	1	1	0	1	1	0	1	0	1	1	1	1	1	1	0	1	0	1	0	0	1	1	1	1	1
Xc16	0	1	0	1	0	0	1	1	1	1	1	1	1	0	1	0	0	0	0	0	0	0	0	0	1	0	0	1	1	0	1	0	1	1	1	1	1	1	0	0	0	1	0	0	1	1	1	0	1
Xc53	0	0	0	1	0	0	0	0	0	1	1	1	1	0	1	0	0	0	0	0	0	0	0	0	1	1	0	1	1	0	1	0	1	1	0	1	0	1	0	0	0	1	0	0	1	1	1	1	1
Xc56	0	0	0	0	0	0	0	0	0	1	1	1	1	0	1	0	0	0	0	0	0	0	0	0	1	1	0	1	1	1	1	0	1	1	0	1	1	1	0	0	0	1	0	1	1	0	1	1	1
Xc57	0	0	0	1	1	1	1	1	1	1	1	1	1	1	1	0	0	0	0	0	0	0	0	0	1	0	0	1	1	0	1	0	1	1	0	1	0	1	0	0	0	1	0	1	1	1	1	1	1
Xc58	0	0	0	1	1	0	0	1	1	1	1	1	1	1	1	0	0	0	0	0	0	0	0	0	1	1	0	1	1	0	1	0	1	1	0	1	0	1	0	0	0	1	0	0	1	1	1	1	1
Xc60	0	0	0	1	1	0	1	1	1	1	1	1	1	0	1	0	0	0	0	0	0	0	0	0	1	1	0	1	1	1	1	0	1	1	1	1	0	1	0	0	0	1	0	0	1	1	1	1	1
Xc61	1	1	0	1	0	0	1	1	1	1	1	1	1	1	1	0	0	1	1	1	0	0	0	0	1	1	1	1	1	1	1	0	1	1	1	1	1	0	0	0	1	1	0	1	1	0	1	1	1
Xc62	0	1	0	1	0	0	1	1	1	1	1	1	1	1	1	0	0	1	1	1	1	1	0	0	1	1	0	1	1	1	1	0	1	1	1	1	1	1	1	0	0	0	0	0	1	0	1	1	1
Xc65	0	1	0	1	0	1	1	1	1	1	1	1	1	1	1	0	0	0	1	1	1	0	0	0	1	1	0	0	1	1	1	0	1	1	1	1	0	1	0	0	0	1	1	1	1	1	1	1	1
Xc66	0	0	0	1	1	1	0	1	1	1	1	1	1	1	1	0	0	0	1	1	0	0	0	0	1	1	1	1	1	1	1	0	1	1	1	1	0	1	0	1	0	1	0	0	1	0	1	1	1
Xc67	0	0	0	1	0	1	0	0	1	1	1	1	1	1	1	0	0	0	1	1	1	1	0	0	1	1	1	1	1	1	1	0	1	1	0	1	1	1	0	0	1	1	0	0	1	0	1	1	1
Xc70	0	0	0	1	0	1	0	0	1	1	1	1	1	1	1	0	0	0	1	1	0	0	0	0	1	1	0	1	1	1	1	0	1	1	1	0	0	1	0	1	1	1	0	0	1	1	1	1	1
Xc71	0	0	0	1	0	1	0	0	1	1	1	1	1	0	0	0	0	0	1	0	0	0	0	0	1	1	1	1	1	1	1	0	1	1	1	1	0	1	0	1	0	1	0	0	1	1	1	0	1
Xc72	0	0	0	1	0	1	1	0	1	1	1	1	1	1	1	0	0	0	0	0	0	0	0	0	1	0	0	1	1	1	1	0	1	1	1	1	0	1	0	0	0	0	0	0	1	0	1	1	1
Xc74	0	0	0	1	1	1	1	1	1	1	1	1	1	1	1	0	0	0	1	1	1	0	0	0	1	1	0	1	1	1	1	0	1	1	1	1	1	1	0	1	1	1	1	0	1	1	1	1	1
Xc75	0	0	0	1	1	1	0	1	1	1	1	1	1	1	1	0	1	0	1	1	0	0	0	0	1	1	0	1	1	1	1	0	1	1	1	1	1	0	0	1	1	1	0	0	1	1	1	1	1
Xc76	1	0	1	1	1	1	0	1	1	1	1	1	1	1	1	0	1	0	1	1	0	0	0	0	1	1	0	1	1	1	1	0	1	1	1	1	1	0	0	1	1	1	1	1	1	1	1	1	1
Xc77	0	0	0	1	1	1	0	1	1	1	1	1	1	1	1	0	1	1	1	1	0	0	0	0	1	1	1	1	1	1	1	0	1	1	1	1	1	0	0	0	1	1	0	0	1	1	1	1	1
Xc79	0	0	0	1	1	1	0	1	1	1	1	1	1	1	1	0	0	1	1	1	1	1	0	0	1	1	1	1	1	1	1	0	1	1	0	1	0	1	0	1	0	1	0	1	1	1	1	1	1
Xc80	0	0	0	1	1	1	0	1	1	1	1	1	1	1	1	0	0	0	1	1	1	0	0	0	1	1	0	1	1	1	1	0	1	1	0	1	0	1	0	0	0	1	0	0	1	1	1	0	1
Xc81	0	0	0	1	1	1	0	1	1	1	1	1	1	1	1	0	0	0	1	1	0	0	0	1	1	1	0	0	1	1	1	0	1	1	1	1	0	1	0	0	0	1	0	0	1	1	1	0	1
Xc82	1	0	1	1	1	1	1	1	1	1	1	1	1	1	1	0	0	0	1	1	1	0	0	1	1	1	0	1	1	1	1	0	1	1	1	1	0	1	0	0	1	1	0	0	1	1	1	1	1
Xc83	0	0	0	1	1	1	1	1	1	1	1	1	1	1	1	0	0	0	1	1	0	1	0	0	1	1	0	1	1	1	1	0	1	1	1	1	0	1	0	0	0	1	1	0	1	1	1	0	1
Xc85	0	0	0	1	1	1	1	1	1	1	1	1	1	1	1	0	0	0	1	1	0	0	0	0	1	1	0	1	1	1	1	0	1	1	1	1	0	1	0	0	1	1	0	0	1	1	1	0	1
Xc86	0	0	0	1	1	1	1	1	1	1	1	1	1	1	1	0	0	0	1	1	0	0	0	0	1	1	0	1	1	1	1	0	1	1	0	1	1	0	0	0	0	1	0	0	1	1	1	0	1
Xc87	0	0	0	1	1	1	0	1	1	1	1	1	1	1	1	0	0	0	1	1	0	1	0	0	1	1	0	1	1	1	1	0	1	1	1	1	0	1	0	0	0	1	0	0	1	1	1	1	1
Xc88	1	0	1	1	1	1	0	1	1	1	1	1	1	1	0	0	1	0	1	1	0	0	0	0	1	1	0	0	1	1	1	0	1	1	1	1	1	0	0	1	0	1	0	0	1	1	1	1	1
Xc89	0	0	0	1	0	0	0	1	1	1	1	1	1	0	1	0	0	0	1	1	0	0	0	0	1	1	0	0	1	1	1	0	1	1	1	0	1	1	0	0	0	1	0	0	1	1	1	1	1
Ve01	0	0	0	1	1	1	0	1	1	1	1	1	1	0	0	0	0	0	0	0	0	0	0	0	1	1	0	1	1	1	1	0	1	1	1	1	0	1	1	1	1	1	1	0	1	0	0	0	0
Ve02	0	0	0	1	1	1	0	1	1	1	1	1	1	0	1	0	0	0	1	1	0	0	0	0	1	1	0	1	1	1	1	0	1	1	1	1	0	1	0	0	1	1	0	1	1	1	1	1	1
Ve03	0	0	0	1	1	1	0	1	1	1	1	1	1	0	1	0	0	0	1	1	0	0	0	0	1	1	0	1	1	1	1	0	1	1	1	1	0	1	0	0	0	0	0	0	1	0	0	0	0
Ve04	0	0	0	0	1	1	0	1	1	1	1	1	1	0	0	0	0	1	0	1	0	0	0	0	1	1	0	1	1	1	1	0	1	1	1	1	0	1	1	0	1	1	0	0	1	1	0	0	1
Ve05	0	0	0	0	1	1	0	1	1	1	1	1	1	0	0	0	0	0	0	0	0	0	0	0	1	1	0	1	1	1	1	0	1	1	1	1	0	1	0	0	1	1	1	0	1	0	0	0	0
Ve06	0	0	0	1	1	1	0	1	0	1	1	0	1	1	0	0	0	0	0	1	0	0	0	0	1	1	0	1	1	1	1	0	1	1	1	1	0	1	0	0	0	1	0	0	1	0	0	0	0
Ve07	0	0	0	1	0	1	0	1	1	1	1	0	1	0	0	0	0	0	0	0	0	0	0	0	1	1	0	1	1	1	1	0	1	1	1	1	0	1	0	0	0	0	0	0	1	0	0	0	0
Ve08	0	0	0	1	0	1	0	1	0	1	1	0	1	0	0	0	0	0	0	1	0	0	0	0	1	1	0	1	1	1	1	0	1	1	1	1	0	1	0	0	0	1	0	0	1	1	1	1	1
Ve09	0	0	0	1	1	1	0	1	0	0	1	1	1	0	0	0	0	0	0	0	0	0	0	0	1	1	0	1	1	1	1	0	1	1	1	1	0	1	0	0	0	1	1	1	1	1	0	1	1
Ve10	0	0	0	0	0	1	0	1	1	1	1	1	1	0	0	0	0	0	0	0	0	0	0	0	1	1	0	1	1	1	1	0	1	1	1	1	0	1	0	0	0	1	0	0	1	1	1	1	1
Ve11	0	0	0	0	1	1	0	1	1	1	1	1	1	0	0	0	0	0	0	0	0	0	0	0	1	1	0	1	1	1	1	0	1	1	1	1	0	1	0	0	1	1	1	0	1	1	1	1	1
Ve12	0	0	0	0	0	0	0	1	1	1	1	1	1	0	0	0	1	0	0	0	0	0	0	0	1	1	0	1	1	1	1	0	1	1	1	1	0	1	1	0	1	1	0	1	1	1	1	0	1
Ve13	0	0	0	1	0	1	1	1	1	1	1	1	1	1	1	0	0	0	0	0	0	0	0	0	1	1	0	1	1	1	1	0	1	1	1	1	0	1	1	0	1	1	1	0	1	1	1	1	1
Ve14	0	1	0	1	0	1	0	1	1	1	1	1	1	1	1	0	0	0	0	0	0	0	0	0	1	0	0	0	0	0	1	1	1	1	0	1	0	1	1	0	1	1	1	0	1	1	1	1	1
Ve15	0	0	0	1	0	1	1	1	1	1	1	1	1	1	1	0	0	0	0	0	0	0	0	0	1	0	0	1	1	1	1	0	1	1	0	1	0	1	0	0	1	1	0	0	1	0	1	1	1
Ve16	0	0	0	0	0	0	0	0	1	1	1	0	1	0	0	0	0	0	0	0	0	0	0	0	0	1	0	1	1	1	1	1	1	1	1	1	0	1	0	0	1	1	0	1	1	0	1	1	1
Ve17	0	0	0	1	0	0	0	0	0	1	1	0	1	0	0	0	0	0	0	0	0	0	0	0	1	1	0	1	1	1	1	0	1	1	1	1	0	1	0	1	1	1	1	0	1	1	1	0	1
Ve18	0	0	0	0	0	0	0	0	1	1	1	0	1	0	0	0	0	0	0	0	0	0	0	0	1	1	0	1	1	1	1	0	1	1	1	1	0	1	0	0	1	1	1	0	1	1	1	0	1
Ve19	0	0	0	1	0	1	0	1	0	0	1	0	1	0	0	0	0	0	0	0	0	0	0	0	1	1	0	1	1	1	1	0	1	1	0	1	0	1	0	0	0	1	1	1	1	1	1	0	1
Ve20	0	0	0	0	1	0	0	1	0	1	1	0	1	0	0	0	0	0	0	0	0	0	0	0	1	1	0	1	1	1	1	0	1	1	1	1	0	1	0	0	0	1	0	0	1	0	1	1	1
Ve21	0	0	0	1	1	1	0	1	1	1	1	1	1	1	1	0	0	0	0	0	0	0	0	0	1	1	0	1	1	1	1	0	1	1	1	1	0	1	0	0	1	1	1	0	1	1	1	1	1
[truncated: 60 more columns]
